# Supplementary material for: Insertion of a Clinical Pathway Pop-Up Window into a Computer-Based Prescription System: A Method to Promote Antibiotic Stewardship in Upper Respiratory Tract Infection
Source: Antibiotics (Basel). 2021 Dec 2;10(12):1479. doi: 10.3390/antibiotics10121479 (PMC8698948; doi:10.3390/antibiotics10121479)
Supplement: Supplementary file 1 [file antibiotics-10-01479-s001.zip]

Archive with 1 entries (1 files):
- antibiotics-1420744-supplementary.pdf
